# Supplementary material for: Dissecting the control of shoot development in grapevine: genetics and genomics identify potential regulators
Source: BMC Plant Biol. 2020 Jan 29;20:43. doi: 10.1186/s12870-020-2258-0 (PMC6988314; doi:10.1186/s12870-020-2258-0)
Supplement: Supplementary file 1 — Additional file 1: Table S1. New SSR markers developed [file 12870_2020_2258_MOESM1_ESM.xls]

## Sheet: Table S1
Additional file 1 : Table S1 New SSR markers developed
Name	ID sequence	Motif 1	# of rep	Motif 2	# of rep	Motif 3	# of rep	Motif 4	# of rep	Forward primer	Reverse primer	Selected Tm	Expected size	Observed size (CS)	Map location	12X genome location
VVBX01	PN40024	gt	3	ac	15	at	9			CCATGGATAAGCCCTTAGGA	CACTTTTATATGACTAAGAAGCATGA	55	367	380	LG 1	chr1:101167..101534
VVBX02	PN40024	ga	11							TCCTGCTAGTTCTGCTTGCTA	TTGCAGTTTGTGCATCATCA	55	465	465	LG 3	chr3:90928..91393
VVBX04	PN40024	ca	10							GCTCCACCAGTGATGCTAA	CCAAAAGAAGACCTAAATTGAATC	55	445	452	LG 4	chr4:85333..85778
VVBX07	PN40024	ttcc	9	ttc	11					CTTCTGAACAGCATTCATCTATAAGA	CCCATGCACTCACATAGACA	55	385	nul	LG 7	chr7:613100..613485
VVBX09	PN40024	ct	14							AGAAGTTAGCTGATGTGGAGCC	GGAGACCATCTCAATATCTCCTC	55	314	316	LG 12	chr12:20474963..20475277
VVBX10	PN40024	tc	24							ATATGGAAGTGAACAATGGGAGC	TGAAGTGGGCAGCTAGACGA	55	297	313	LG 13	chr13:23406236..23406533
VVBX11	PN40024	ga	12							GATACCCAGAAGGAATTAAGATGA	CCAGTTATTCCAATGTCAAAAGA	55	392	410	LG 14	chr14:261958..262350
VVBX12	PN40024	ta	14	ga	13	gt	3			CAAAGATTCCCATGTCCCA	CGTGACATCCATAGCCATCA	55	374	386	LG 15	chr15:16926558..16926932
VVBX14	PN40024	ag	22							TAAGCGAGGAACATTTGATTC	ATGATGGTATTGTGGTATGCTGT	55	427	427	LG 17	chr17:154139..154566
VVBX16	PN40024	ag	18							GTCCACGAACCAACTATGAAC	GCCCAAGCCTAAGATAAGGT	55	386	416	LG 17	chr18:25660245..25660631
VVBX17	PN40024	atac	4	at	4	at	3	gt	30	CGAGTTGCACCATCAAGTT	TGAAGTAAGGAAACACTACTTACCAA	55	440	455	LG 19	chr19:18353442..18353882
VVBX18	PN40024	at	24	ga	17					GGGATTCACTTAGAATTGATCTTAA	GACTGCAACCATGTTGTGA	55	318	274	LG 19	chr19:19405193..19405511
VVBX21	PN40024	ag	24							TAGTGACTTAAGCCCATGTGG	TACCTTAATCCAGATGTTCCAGG	55	289	347	LG 15	chr15:3029696..3029985
VVBX25	PN40024	ct	13							AAGTGGAGGTTTTCATGGATCA	GGCTTCCTACCTTCTGAGTAATG	55	387	401	LG 15	chr15:254887..255274
VVBX26	PN40024	ga	14							CATGGATCTTACAACCACACCC	CGATGGGAAACACTTGAGCTA	55	189	234	LG 3	chr3:19279345..19279534
VVBX27	PN40024	ag	15							TCCTGAGAGTGGATCTAACGAG	TTGAATCATTAATCTCCTAACTGAAG	55	224	241	LG 3	chr3:17927846..17928070
VVBX33	PN40024	ag	24							CCTGCTTTTGAGGCTCTTACC	CATAGCTAAGTAATCCAGTGCCAA	55	251	244	LG 17	chr17:12262952..12263203
VVBX34	PN40024	at	20	ac	21	atac	8			AACACCCAAAGATTGAAAGAGTT	CATTGTCATGTGTATGGAGTGG	55	435	nul	LG 17	chr17:15222056..15222491
VVBX36	PN40024	ga	17	g	12					GGGGAAGATGGTTCATATTAGATC	CACATTGGCTTAATGGAGGTC	55	180	197	LG 15	chr15:17309210..17309390
VVBX37	PN40024	ag	10							AGTTGAAGGGAAAACAATTTGA	TTCATAAGTGAAGATAAAACCGATT	55	239	256	LG 15	chr15:19837515..19837754
VVBX38	PN40024	ga	10							TGCCTCTTGGGTAGGCTG	GAGACTCAACCTACTTGGAGCTT	55	402	414	LG 16	chr16:18725347..18725749
VVBX40	PN40024	ac	10							AACTGTGCATAACAATGCCAA	GAACATGACATATGACGCACAA	55	495	495	LG 9	chr9:16303622..16304117
VVBX42	PN40024	tc	17	ac	13					CATGCAGAGTGTCTTACGGAT	ATTCATTTGCACAGCAAGGA	55	340	357	LG 9	chr9:13558911..13559251
VVBX44	PN40024	ag	11							CTGTAGTTAAAGAACATATGCCAGAA	GTCGCAAGACAATGTGCTAAA	55	161	176	LG 3	chr3:16347322..16347483
VVBX45	PN40024	ag	13							AGGTGAAGAATGACACCAACTTT	TCTCAGTTCTAACTTCATTGACAGG	55	382	389	LG 16	chr16:842280..842662
VVBX46	PN40024	ga	16							GGTAGAATCAATCTTCACACCAT	TGAACTTGCGCTACCTTTG	55	322	324	LG 16	chr16:2195675..2195997
VVBX48	PN40024	tg	14	ag	12					TCATGTTGGACAAATTCACCTC	CAGAGGTTTGCAGCTCATAGTG	55	249	267	LG 16	chr16:8002665..8002914
VVBX51	PN40024	ga	11							TAGAGATGAATTGCAGTATAGAACCA	GGTTCAAATTATTGACCTTTTATAGT	55	160	174	LG 16	chr16:19528748..19528908
VVBX52	PN40024	ag	14							CTTGCATACCTTGGCTACATC	CAGGTCAAAGCACCTGAGAT	55	432	444	LG 9	chr9:18754271..18754703
VVBX53	PN40024	ag	14							GCCAGTACAGAAACAGCAACT	TCCATAAGAGTTGGCAGCAT	55	357	364	LG 9	chr9:20090856..20091213
VVBX55	PN40024	ct	12	at	10					GCCGGAACCAAAATTGAAG	CATTATTGAAGGAGGATTCACTCA	55	252	283	LG 2	chr2:626675..626927
VVBX56	PN40024	ct	12							AGAAGGATCAGATGGCTGGA	CGAGTCTGTACTAGGACTTGGTG	55	398	406	LG 12	chr12:3129356..3129754
VVBX57	PN40024	ct	14							AATCTGAAGTATGACTAATGGCATG	CATGCATCTGAAAAGTAGATCAA	55	299	334	LG 12	chr12:2776344..2776643
VVBX58	PN40024	ct	12							CAGGAGAAGCACGCACATC	GAAATGACAAGAGAATATGCATGG	55	225	244	LG 15	chr15:14943265..14943490
VVBX62	PN40024	ga	14							TGCAGTTTGACTACGATAGGAAA	AAGAAGGTAACGATTTCATTGCT	55	451	455	LG 16	chr16:6421176..6421627
VVBX63	PN40024	ct	11							CAACTCAGAACCAACCTTCAA	CCATACCGAGCCTGATGAG	55	350	352	LG 11	chr11:4305241..4305591
VVBX65	PN40024	ga	22							CCAGACAAGAGCCAGACATG	GAAGACATCCATGCAACTTGT	55	261	250	LG 17	chr17:874105..874366
VVBX66	PN40024	ga	10							TAGATCAAGAATACCATCTTCTGCA	AGCTCACTAGGTAAGTAAATGATTGC	55	310	325	LG 6	chr6:21273558..21273868
VVBX67	PN40024	ct	21							TAGGGTTCTTCCCATGTACCAT	CCAACAAGCATTTGAAAATAACG	55	384	396	LG 8	chr8:5658064..5658448
VVBX68	PN40024	ac	11							GATGAAACACATTGCACAACTG	CGGAATCTTGATATTGCTAAACAT	55	437	451	LG 10	chr10:17562966..17563403
VVBX69	PN40024	ga	9	ta	5					TTCAAATGATCAACTAGCAAACA	AGAGAATGGCAGAAAATGAGG	55	345	361	LG 11	chr11:127397..127741
VVBX70	PN40024	ag	18							CATTTGCTCAATACCACCATT	CTCGATCTACATCCTCCATGG	55	260	268	LG 11	chr11:15396870..15397130
VVBX71	PN40024	tc	8							GTCACCTTCACTTACGTCACAA	ACAATCATCCAACTCACGCT	55	560	551	LG 12	chr12:291752..292312
VVBX72	PN40024	ag	27							TGATACAGCCAGCCGTCTAA	AACATCCAACCCTTGTCATG	55	478	462	LG 16	chr16:12419088..12419566
VVBX73	PN40024	gt	8	ga	13					CCTCAACGGGCTCACTCAC	TGATTGGGCAGTAAAGGGAA	55	431	436	LG 17	chr17:16782116..16782547
VVBX74	PN40024	ag	18							AAAAATCAACAAGGGAAATCC	TTTCCCATTCAACGGACATT	55	403	417	LG 19	chr19:23956920..23957323
