# Supplementary material for: Dissecting the control of shoot development in grapevine: genetics and genomics identify potential regulators
Source: BMC Plant Biol. 2020 Jan 29;20:43. doi: 10.1186/s12870-020-2258-0 (PMC6988314; doi:10.1186/s12870-020-2258-0)
Supplement: Supplementary file 3 — Additional file 3: Table S2. Characteristics of the CS x RGM_F2 linkage map [file 12870_2020_2258_MOESM3_ESM.xls]

## Sheet: Table S2
Additional file 3 : Table S2 Characteristics of the CS x RGM_F2 linkage map.
Linkage group	Size (cM Kosambi)	Markers	Gaps (>20 cM)	Gaps (>30 cM)
1	55.6	8	0	0
2	48.3	7	0	0
3	50.4	9	0	0
4	48.1	6	0	0
5	47.4	5	1	0
6	62.6	5	1	0
7	63.2	7	1	0
8	51.9	6	1	0
9	56.5	10	1	0
10	47.9	6	0	0
11	59.9	7	1	0
12	48.4	10	0	0
13	52	7	1	0
14	64.8	7	1	1
15	56.7	9	0	0
16	54.4	10	0	0
17	53.1	10	0	0
18	76.2	10	0	0
19	53.7	7	1	0
Average	55.3	7.68	0.47	0.05
Total	1051.1	146	9	1
Average distance between markers	7.2 cM
