# Supplementary material for: Dissecting the control of shoot development in grapevine: genetics and genomics identify potential regulators
Source: BMC Plant Biol. 2020 Jan 29;20:43. doi: 10.1186/s12870-020-2258-0 (PMC6988314; doi:10.1186/s12870-020-2258-0)
Supplement: Supplementary file 6 — Additional file 6: Table S3. Alignment of VVCS1H006A20 insert BAC sequence to the chromosome 7 sequence. MUMmer4 software was used to align insert BAC sequence to the chromosome 7 sequence from the 12X.v2 genome [file 12870_2020_2258_MOESM6_ESM.xls]

## Sheet: Table S3
Additional file 6: Table S3 Alignment of VVCS1H006A20 insert BAC sequence to the chromosome 7 sequence.
Position on Chromosome 7 (bp)	Position on BAC clone VVCS1H006A20 (bp)	Percentage identity	Rearrangement
22790285-22801961	1-11547	96.66	-
22801989-22814252	11533-23829	97.67	-
22815356-22816589	23820-25113	91.38	-
22817870-22826011	25114-33383	93.19	-
22821168-22822683	33604-35108	90.13	-
22826559-22829669	33382-36518	94.13	-
22839383-22843963	36514-41095	95.98	-
22843971-22844898	43702-44628	97.1	-
22849402-22850972	44624-46180	94.58	-
22856707-22857845	47427-48566	97.89	-
22862440-22864192	48562-50307	97.89	-
22864188-22875114	56769-67692	97.59	-
22875116-22878927	69025-72822	96.39	-
22879030-22892489	72822-86241	98.07	-
22892539-22899870	86576-93939	98.71	-
22900332-22901486	93448-94602	99.65	-
22901587-22909405	94583-102431	99.11	-
22909402-22917494	102520-110559	97.52	-
22917489-22920793	110950-114229	93.92	-
22920788-22922907	118429-120486	95.38	-
22927173-22944987	120483-138300	97.21	-
MUMmer4 software was used to align insert BAC sequence to the chromosome 7 sequence from the 12X.v2 genome.
