# Supplementary material for: Dissecting the control of shoot development in grapevine: genetics and genomics identify potential regulators
Source: BMC Plant Biol. 2020 Jan 29;20:43. doi: 10.1186/s12870-020-2258-0 (PMC6988314; doi:10.1186/s12870-020-2258-0)
Supplement: Supplementary file 7 — Additional file 7: Table S4. Alignment of VVCS1H018A11 insert BAC sequence to the chromosome 7 sequence. MUMmer4 software was used to align insert BAC sequence to the chromosome 7 sequence from the 12X.v2 genome [file 12870_2020_2258_MOESM7_ESM.xls]

## Sheet: Table S4
Additional file 7: Table S4 Alignment of VVCS1H018A11 insert BAC sequence to the chromosome 7 sequence.
Position on Chromosome 7 (bp)	Position on BAC clone VVCS1H018A11 (bp)	Percentage identity	Rearrangement
22749398-22762529	1-13118	99.32	-
22762931-22813976	13113-64092	98.84	-
22814707-22823494	64300-73140	95.47	-
22821168-22822144	87349-88319	91.51	-
22823995-22825527	79300-80828	94.88	-
22825932-22829659	86503-90227	98.34	-
22839383-22841220	90233-92079	96.72	-
22841417-22843538	92698-94770	95.64	-
22856622-22857845	100251-101475	98.61	-
22862440-22863166	101471-102198	96.84	-
22868133-22868768	98576-97935	92.56	Transposition - inversion
22947648-22951574	107785-111703	98.68	-
22951533-22964792	111701-124892	98.02	-
22965451-22985826	124887-145215	96.57	-
24724075-24724688	99633-100248	91.49	Transposition
MUMmer4 software was used to align insert BAC sequence to the chromosome 7 sequence from the 12X.v2 genome.
