# Supplementary material for: Dissecting the control of shoot development in grapevine: genetics and genomics identify potential regulators
Source: BMC Plant Biol. 2020 Jan 29;20:43. doi: 10.1186/s12870-020-2258-0 (PMC6988314; doi:10.1186/s12870-020-2258-0)
Supplement: Supplementary file 9 — Additional file 9: Table S5. Presence of the deletion within the genome of fifty-one grapevine cultivars. -, absence of deletion. +, presence of deletion [file 12870_2020_2258_MOESM9_ESM.xls]

## Sheet: Table S5
Additional file 9: Table S5 Presence of the deletion within the genome of fifty-one grapevine cultivars.
Cultivars	Geographical origin	Parent 1	Parent 2	Deletion
Mavrud	Bulgaria	unknown	unknown	-
Arinarnoa	France	Cabernet-Sauvignon	Tannat	+
Béquignol	France	Savagnin = Traminer	unknown	-
Cabernet franc	France	unknown	unknown	-
Cabernet-Sauvignon	France	Sauvignon	Cabernet franc	+
Carménère	France	Moural	Cabernet franc	-
Castets	France	Gros Cabernet	Camaraou noir	-
Chardonnay	France	Pinot	Gouais blanc	-
Chasselas	France	unknown	unknown	-
Chenin	France	Savagnin = Traminer	unknown	-
Colombard	France	Gouais blanc	Chenin	-
Cot = Malbec	France	Magdeleine noire des Charentes	Prunelard	-
Gamay	France	Pinot	Gouais blanc	-
Liliorila	France	Chardonnay	Baroque	-
Marselan	France	Cabernet-Sauvignon	Grenache	-
Merlot	France	Magdeleine noire des Charentes	Cabernet franc	-
Muscadelle	France	Gouais blanc	unknown	-
Petit Manseng	France	Savagnin = Traminer	unknown	-
Petit Meslier	France	Gouais blanc	Savagnin = Traminer	-
Petit Verdot	France	unknown	unknown	-
Pinot noir	France	unknown	unknown	-
Prunelard	France	unknown	unknown	-
Riesling	France	Gouais blanc	unknown	-
Roussanne	France	Courtoisie	unknown	-
Sauvignon	France	Savagnin = Traminer	unknown	+
Sémillon	France	unknown	unknown	-
Syrah	France	Dureza	Mondeuse blanche	-
Tannat	France	unknown	unknown	-
Trousseau	France	Savagnin = Traminer	unknown	-
Viognier	France	unknown	unknown	-
Gewürztraminer	France or Germany	unknown	unknown	-
Savagnin = Traminer	France or Germany	unknown	unknown	-
Rkatsiteli	Georgia	unknown	unknown	-
Saperavi	Georgia	unknown	unknown	-
Hibernal	Germany	Seibel 7053	Riesling	-
Assyrtiko	Greece	unknown	unknown	-
Xinomavro	Greece	unknown	unknown	-
Ugni blanc	Italia	Garganega	unknown	-
Sangiovese	Italy	Gaglioppo/Frappato di Vittoria	Foglia tonda	-
Alvarinho	Portugal	unknown	unknown	-
Tinto Cao	Portugal	unknown	unknown	-
Touriga francesa	Portugal	Mourisco tinto = Marufo	Touriga nacional	-
Touriga nacional	Portugal	unknown	unknown	-
Vinhao = Souzao	Portugal	Barcello	unknown	-
Carignan	Spain	unknown	unknown	-
Grenache	Spain	unknown	unknown	-
Morrastel	Spain	Carignan	Petit Bouschet	-
Mourvèdre	Spain	unknown	unknown	-
Tempranillo	Spain	unknown	unknown	-
Cornalin	Switzerland	unknown	unknown	-
Petite Arvine	Switzerland	unknown	unknown	-
-, absence of deletion. +, presence of deletion.
